# Supplementary material for: Impact of Truncated Oxidized Phosphatidylcholines on Phospholipase A2 Activity in Mono- and Polyunsaturated Biomimetic Vesicles
Source: Int J Mol Sci. 2023 Jul 6;24(13):11166. doi: 10.3390/ijms241311166 (PMC10342369; doi:10.3390/ijms241311166)
Supplement: Supplementary file 1 [file ijms-24-11166-s001.zip]

Archive with 1 entries (1 files):
- ijms-2440016-supplementary.pdf
